# Supplementary material for: Predicting forest floor and woody fuel consumption from prescribed burns in southern and western pine ecosystems of the United States
Source: Data Brief. 2017 Oct 28;15:742–6. doi: 10.1016/j.dib.2017.10.029 (PMC5671462; doi:10.1016/j.dib.2017.10.029)
Supplement: Supplementary file 2 — Supplementary material [file mmc2.csv]

Variable	Definition
Unit	Unit name
Study	Source reference or study name
Vegetation type	Vegetation type
10FM	10-hr fuel moisture content (%)
100FM	100-hr fuel moisture content (%)
1000FM	1000-hr fuel moisture content (%)
LitterFM	Litter fuel moisture content (%)
SoilFM	Mineral soil moisture content (%)
DuffFM	Duff fuel moisture content (%)
Windspeed (kph)	Mid-flame windspeed (kph)
Days since rain	Days since rain
RH (%)	Average relative humidity (%)
Temp (?C)	Average temperature (?C)
PreHerb	Preburn herbs (Mg ha-1)
ConsHerb	Consumed herbs (Mg ha-1)
Living (%)	Percent of living shrub biomass (%)
Blackened (%)	Percent of shrub stratum blackened by fire (%)
PreShrub	Preburn shrubs (Mg ha-1)
ConsShrub	Consumed shrubs (Mg ha-1)
Pre1	Preburn 1-hr wood (Mg ha-1)
Cons1	Consumed 1-hr wood (Mg ha-1)
Pre10	Preburn 10-hr wood (Mg ha-1)
Cons10	Consumed 10-hr wood (Mg ha-1)
Pre100	Preburn 100-hr wood (Mg ha-1)
Cons100	Consumed 100-hr wood (Mg ha-1)
PreS1000	Preburn sound 1000-hr wood (Mg ha-1)
ConsS1000	Consumed sound 1000-hr wood (Mg ha-1)
PreR1000	Preburn rotten 1000-hr wood (Mg ha-1)
ConsR1000	Consumed rotten 1000-hr wood (Mg ha-1)
PreS10k	Preburn sound 10,000-hr wood (Mg ha-1)
ConsS10k	Consumed sound 10,000-hr wood (Mg ha-1)
PreR10k	Preburn rotten 10,000-hr wood (Mg ha-1)
ConsR10k	Consumed rotten 1000-hr wood (Mg ha-1)
Depth (cm)	Preburn litter depth (cm)
Reduction (cm)	Post-burn litter reduction (cm)
PreLitter	Preburn litter (Mg ha-1)
ConsLitter	Consumed litter (Mg ha-1)
Depth (cm)	Preburn duff depth (cm)
Reduction (cm)	Post-burn duff reduction (cm)
PreDuff	Preburn duff (Mg ha-1)
ConsDuff	Consumed duff (Mg ha-1)
