# Supplementary material for: Predicting forest floor and woody fuel consumption from prescribed burns in southern and western pine ecosystems of the United States
Source: Data Brief. 2017 Oct 28;15:742–6. doi: 10.1016/j.dib.2017.10.029 (PMC5671462; doi:10.1016/j.dib.2017.10.029)
Supplement: Supplementary file 3 — Supplementary material [file mmc3.csv]

			---------- Fuel moistures (%) ----------						--------- Day of burn weather ---------				----- Herbs -----		--------------- Shrubs ---------------				--------------- Fine Wood ---------------						---------------------------------- Coarse Wood ----------------------------------								--------------- Litter ---------------				--------------- Duff ---------------
Unit	Study	Vegetation type	10FM	100FM	1000FM	LitterFM	SoilFM	DuffFM	Windspeed (kph)	Days since rain	RH (%)	Temp (?C)	PreHerb	ConsHerb	Living (%)	Blackened (%)	PreShrub	ConsShrub	Pre1	Cons1	Pre10	Cons10	Pre100	Cons100	PreS1000	ConsS1000	PreR1000	ConsR1000	PreS10k	ConsS10k	PreR10k	ConsR10k	Depth (cm)	Reduction (cm)	PreLitter	ConsLitter	Depth (cm)	Reduction (cm)	PreDuff	ConsDuff
AP018	Cronan et al. (2015)	flatwoods (LLP)	61	NA	NA	NA	NA	NA	1.00	2	NA	NA	0.87	0.76	93	100	3.00	2.62	0.07	0.05	0.54	0.07	0.38	0.00	0.36	0.00	0.40	0.00	NA	NA	NA	NA	1.7	0.00	5.36	4.44	0.60	0.00	NA	NA
AP034	Cronan et al. (2015)	flatwoods (LLP)	74	NA	NA	NA	NA	NA	1.00	2	NA	NA	0.47	0.47	75	100	1.70	0.99	0.05	0.00	0.38	0.00	0.31	0.02	NA	NA	0.25	0.00	NA	NA	NA	NA	1.5	0.00	2.11	1.64	0.10	0.00	NA	NA
AP213	Cronan et al. (2015)	flatwoods (LLP)	55	NA	NA	NA	NA	NA	1.00	2	NA	NA	0.02	0.02	79	94	3.52	2.53	0.02	0.02	0.31	0.00	0.72	0.02	1.66	0.00	0.90	0.00	NA	NA	0.29	0.00	2.1	0.00	4.80	3.50	0.30	0.00	NA	NA
AP319	Cronan et al. (2015)	flatwoods (LLP)	49	NA	NA	NA	NA	NA	2.00	NA	NA	NA	0.20	0.20	85	99	4.24	3.61	0.22	0.18	0.40	0.00	0.58	0.07	0.99	0.00	0.20	0.00	NA	NA	NA	NA	2.2	0.00	4.89	2.91	1.20	0.00	NA	NA
E100BE	Cronan et al. (2015)	flatwoods (LLP)	40	NA	123	NA	NA	NA	NA	4	NA	NA	0.18	0.17	91	99	4.64	2.56	0.22	0.18	0.96	0.00	1.44	0.09	2.83	0.00	3.21	0.00	2.00	0.00	1.97	0.00	2.1	0.00	3.68	3.68	1.70	0.00	NA	NA
E501B	Cronan et al. (2015)	flatwoods (LLP)	NA	NA	NA	NA	NA	NA	4.50	5	NA	NA	0.27	0.24	84	100	3.14	2.62	0.14	0.09	0.52	0.00	0.76	0.05	0.38	0.00	1.46	0.00	2.38	0.00	1.30	0.00	2.4	0.00	2.67	1.10	NA	NA	NA	NA
E505	Cronan et al. (2015)	flatwoods (LLP)	66	NA	114	NA	NA	NA	NA	2	NA	NA	0.14	0.07	90	65	2.33	0.34	0.14	0.02	0.72	0.00	1.08	0.00	0.63	0.00	2.02	0.00	0.94	0.00	1.19	0.00	2	0.00	3.14	0.85	1.50	0.00	NA	NA
E807B	Cronan et al. (2015)	flatwoods (LLP)	NA	NA	NA	NA	NA	NA	4.50	3	NA	NA	0.34	0.18	92	51	4.48	1.93	0.29	0.11	1.08	0.00	2.09	0.07	1.44	0.00	1.05	0.00	NA	NA	NA	NA	2.2	0.00	3.52	0.87	5.80	0.00	NA	NA
E807D	Cronan et al. (2015)	flatwoods (LLP)	81	NA	210	NA	NA	NA	0.00	6	NA	NA	0.05	0.05	84	99	3.70	3.07	0.20	0.09	0.56	0.00	1.03	0.05	NA	NA	0.22	0.00	NA	NA	NA	NA	2.7	0.00	3.77	1.37	3.10	0.00	NA	NA
SM_330	Cronan et al. (2015)	flatwoods (LLP)	57	NA	NA	NA	NA	NA	1.50	1	NA	NA	0.54	0.54	94	96	2.85	1.55	0.07	0.00	0.74	0.00	0.56	0.16	NA	NA	0.27	0.00	NA	NA	0.34	0.00	2.4	0.00	6.52	4.55	0.30	0.00	NA	NA
RCMesicMid	Ottmar et al. (2006)	LLP-turkey oak forest	18	39	64	11	NA	102	1.60	NA	37	18	NA	NA	NA	NA	NA	NA	1.48	1.23	0.81	0.38	2.29	1.61	0.34	0.02	0.31	0.18	0.56	0.02	NA	NA	3.2	2.57	10.36	8.29	1.60	0.20	12.67	1.23
RCMesicSE	Ottmar et al. (2006)	LLP-turkey oak forest	52	66	86	18	NA	106	3.20	NA	21	8	NA	NA	NA	NA	NA	NA	1.61	0.94	1.23	0.74	2.85	1.68	1.46	0.05	1.01	0.38	1.35	0.02	0.34	0.07	3.8	2.79	12.22	8.94	2.50	0.10	20.29	0.38
RCMesicSW	Ottmar et al. (2006)	LLP-turkey oak forest	14	18	47	7	NA	6	3.20	NA	53	28	NA	NA	NA	NA	NA	NA	1.44	1.39	1.10	1.05	2.53	2.44	0.47	0.27	0.29	0.16	NA	NA	NA	NA	2.7	2.57	9.24	8.65	2.20	0.60	18.56	4.51
RCXericMid	Ottmar et al. (2006)	LLP-turkey oak forest	9	13	33	11	NA	12	4.80	NA	60	19	NA	NA	NA	NA	NA	NA	1.21	1.14	0.70	0.65	1.91	1.79	0.43	0.43	0.25	0.22	NA	NA	NA	NA	2.2	2.08	6.88	6.48	1.80	0.40	13.74	3.32
RCXericNE	Ottmar et al. (2006)	LLP-turkey oak forest	42	45	77	15	NA	28	4.80	NA	64	20	NA	NA	NA	NA	NA	NA	1.44	0.94	0.92	0.31	2.35	1.26	0.38	0.20	0.40	0.00	NA	NA	NA	NA	2.4	1.42	7.49	4.33	1.50	0.10	13.29	0.49
RCXericNW	Ottmar et al. (2006)	LLP-turkey oak forest	22	28	70	14	NA	20	6.40	NA	35	24	NA	NA	NA	NA	NA	NA	0.47	0.38	1.03	0.79	1.50	1.17	1.17	0.27	0.52	0.31	0.47	0.07	0.52	0.22	2.7	2.49	8.45	7.82	2.00	0.40	15.87	2.83
RTEast	Ottmar et al. (2006)	sand pine/turkey oak/LLP forest	25	45	NA	19	NA	32	4.80	NA	43	17	NA	NA	NA	NA	NA	NA	2.76	2.06	1.03	0.36	3.79	2.42	0.27	0.00	NA	NA	NA	NA	NA	NA	1.5	0.76	5.90	2.62	1.60	0.00	14.39	0.31
RTInnerN	Ottmar et al. (2006)	sand pine/turkey oak/LLP forest	26	54	83	19	NA	57	1.60	NA	26	17	0.15	0.00	NA	NA	1.22	1.20	2.11	1.48	1.46	0.94	3.56	2.42	0.56	0.02	0.34	0.00	0.36	0.00	NA	NA	2	1.14	7.89	4.26	1.20	0.00	9.48	0.20
RTInnerS	Ottmar et al. (2006)	sand pine/turkey oak/LLP forest	17	33	70	17	NA	21	1.60	NA	26	24	NA	NA	NA	NA	NA	NA	1.32	1.14	0.79	0.58	2.11	1.73	0.27	0.02	0.31	0.22	NA	NA	NA	NA	1.4	0.81	6.52	0.72	1.00	0.10	8.41	0.09
RTMid	Ottmar et al. (2006)	sand pine/turkey oak/LLP forest	13	22	NA	11	NA	14	3.20	NA	39	23	NA	NA	NA	NA	NA	NA	0.61	0.58	1.08	0.99	1.68	1.57	0.63	0.00	NA	NA	NA	NA	0.25	0.00	2.2	1.91	7.38	6.25	1.00	0.10	8.77	1.41
RTOuterN	Ottmar et al. (2006)	sand pine/post oak/LLP forest	18	15	18	10	NA	15	1.60	NA	43	32	0.11	0.00	NA	NA	1.32	1.17	1.42	0.72	1.01	0.52	2.42	1.23	0.54	0.02	1.05	0.20	1.14	0.02	NA	NA	1.8	0.76	6.77	2.69	1.80	0.50	13.81	3.59
RTOuterS	Ottmar et al. (2006)	sand pine/sand live oak/LLP forest	20	44	119	13	NA	21	1.60	NA	24	16	NA	NA	NA	NA	0.05	0.00	3.52	3.12	1.52	0.65	5.04	3.77	0.49	0.49	0.16	0.16	NA	NA	NA	NA	1.8	0.79	7.96	3.12	0.60	0.00	4.91	0.14
RTWest	Ottmar et al. (2006)	sand pine/turkey oak/LLP forest	43	61	NA	24	NA	52	3.20	NA	24	12	NA	NA	NA	NA	NA	NA	1.55	1.32	0.74	0.16	2.29	1.48	0.22	0.00	0.47	0.00	NA	NA	NA	NA	2.1	1.57	6.73	4.80	1.50	0.10	11.43	0.54
SM32-MedDry	Ottmar et al. (2006)	loblolly pine forest	28	55	91	17	NA	61	8.00	NA	30	21	0.02	0.02	NA	NA	NA	NA	2.98	2.42	2.91	0.92	5.90	3.34	3.86	0.22	1.79	0.00	4.73	0.14	1.41	0.00	3.9	3.02	5.52	4.30	2.80	0.20	23.25	1.82
SM32-Wet	Ottmar et al. (2006)	loblolly pine forest	37	81	113	14	NA	111	8.00	NA	32	17	0.01	0.01	NA	NA	NA	NA	5.74	4.57	4.60	1.70	10.33	6.28	8.27	0.09	0.76	0.02	4.69	0.02	1.70	0.02	4.4	2.62	6.28	3.72	3.00	0.10	21.68	0.63
SM89-MedDry	Ottmar et al. (2006)	loblolly pine forest	33	52	113	21	NA	51	8.00	NA	30	21	0.09	0.09	NA	NA	NA	NA	2.47	2.02	2.29	0.92	4.75	2.94	1.26	0.07	1.17	0.02	2.24	0.05	NA	NA	4.4	3.15	6.17	4.39	2.10	0.10	14.75	0.45
SM89-MedWet	Ottmar et al. (2006)	loblolly pine forest	27	58	126	13	NA	55	9.70	NA	33	27	0.08	0.08	NA	NA	NA	NA	3.16	2.85	1.88	0.81	5.04	3.65	2.49	0.56	1.30	0.00	2.29	0.27	0.76	0.00	3.6	2.84	5.07	4.06	1.60	0.20	11.10	1.12
SM89-Wet	Ottmar et al. (2006)	loblolly pine forest	29	76	116	18	NA	91	8.00	NA	32	17	0.59	0.45	NA	NA	NA	NA	1.21	1.21	2.78	0.38	1.19	1.19	1.19	0.00	2.38	0.20	0.67	0.00	2.87	0.07	21.9	2.59	3.59	3.59	6.90	0.10	2.53	0.43
AP050	Ottmar and Dickinson (2011)	flatwoods (LLP)	23	NA	93	NA	NA	NA	5.00	NA	NA	NA	0.87	0.77	96	99	5.13	4.46	0.49	0.40	1.41	0.61	0.79	0.14	0.65	0.00	0.11	0.00	NA	NA	NA	NA	1.7	0.00	1.89	1.70	NA	NA	NA	NA
AP312	Ottmar and Dickinson (2011)	flatwoods (LLP)	56	NA	101	NA	NA	NA	5.19	NA	NA	NA	0.27	0.27	75	95	7.71	5.78	0.36	0.09	1.50	0.90	2.17	0.29	1.39	0.00	2.96	0.00	0.49	0.00	NA	NA	2.8	0.00	3.61	2.98	NA	NA	NA	NA
AP320	Ottmar and Dickinson (2011)	flatwoods (LLP)	60	NA	84	NA	NA	NA	3.80	NA	NA	NA	0.47	0.47	76	100	6.25	5.18	0.25	0.22	0.40	0.00	1.10	0.07	0.85	0.00	1.08	0.00	NA	NA	NA	NA	2.1	0.00	2.33	2.33	NA	NA	NA	NA
AP328	Ottmar and Dickinson (2011)	flatwoods (LLP)	56	NA	66	NA	NA	NA	3.60	NA	NA	NA	0.92	0.92	73	99	3.54	2.06	0.18	0.11	0.74	0.29	0.54	0.11	0.63	0.00	1.57	0.00	NA	NA	NA	NA	2.7	0.00	2.67	2.67	NA	NA	NA	NA
PH1V2	Ottmar and Dickinson (2011)	flatwoods (pond pine)	10	NA	NA	NA	NA	NA	8.20	NA	NA	NA	NA	NA	1	88	10.69	9.86	0.45	0.45	0.79	0.67	0.49	0.00	0.20	0.00	NA	NA	NA	NA	NA	NA	1.8	0.00	3.12	2.31	NA	NA	NA	NA
PH1VA	Ottmar and Dickinson (2011)	flatwoods (pond pine)	14	NA	NA	NA	NA	NA	7.20	NA	NA	NA	NA	NA	86	100	9.91	6.31	0.31	0.31	0.46	0.11	0.30	0.30	NA	NA	NA	NA	NA	NA	NA	NA	NA	NA	3.81	3.67	NA	NA	NA	NA
PH2K	Ottmar and Dickinson (2011)	flatwoods (pond pine)	10	NA	NA	NA	NA	NA	9.50	NA	NA	NA	NA	NA	77	50	10.36	5.63	0.36	0.18	0.29	0.05	0.11	0.11	0.31	0.00	0.11	0.00	NA	NA	NA	NA	1.2	0.00	1.82	1.14	NA	NA	NA	NA
SM_121	Ottmar and Dickinson (2011)	flatwoods (LLP, oak)	32	NA	NA	NA	NA	NA	4.20	NA	NA	NA	NA	NA	88	53	8.43	2.58	0.22	0.09	1.05	0.29	0.74	0.02	0.74	0.00	0.87	0.00	NA	NA	NA	NA	2.1	0.00	3.71	0.67	NA	NA	NA	NA
AP214E	Wright (2013)	flatwoods (LLP)	41	NA	NA	32	11	NA	5.60	4	51	17	0.66	0.65	93	97	4.86	3.69	0.04	0.04	1.15	0.47	NA	NA	NA	NA	NA	NA	NA	NA	NA	NA	NA	NA	7.58	6.81	NA	NA	NA	NA
AP214NE	Wright (2013)	flatwoods (slash pine/LLP)	52	NA	NA	27	17	NA	6.10	4	53	16	0.34	0.34	83	100	2.57	1.62	0.41	0.41	2.27	0.00	NA	NA	NA	NA	NA	NA	NA	NA	NA	NA	NA	NA	14.85	10.60	NA	NA	NA	NA
AP302C	Wright (2013)	flatwoods (LLP)	16	NA	NA	25	NA	NA	1.40	13	65	22	2.24	2.21	73	100	2.97	2.04	0.01	0.01	2.23	1.07	NA	NA	NA	NA	NA	NA	NA	NA	NA	NA	NA	NA	9.98	9.62	NA	NA	NA	NA
AP302N	Wright (2013)	flatwoods (LLP)	18	NA	NA	32	59	NA	1.40	13	65	23	2.12	2.12	82	99	3.61	3.14	0.01	0.01	1.19	0.29	NA	NA	NA	NA	NA	NA	NA	NA	NA	NA	NA	NA	10.92	10.92	NA	NA	NA	NA
AP302S	Wright (2013)	flatwoods (LLP)	14	NA	NA	19	NA	NA	3.50	13	39	28	0.82	0.82	85	100	4.59	3.24	0.04	0.04	1.20	0.00	NA	NA	NA	NA	NA	NA	NA	NA	NA	NA	NA	NA	8.88	8.19	NA	NA	NA	NA
AP303E	Wright (2013)	flatwoods (LLP)	84	NA	NA	39	NA	NA	5.00	2	72	23	8.31	8.09	67	100	2.28	1.56	0.02	0.02	2.28	0.98	NA	NA	NA	NA	NA	NA	NA	NA	NA	NA	NA	NA	7.81	5.16	NA	NA	NA	NA
AP342N	Wright (2013)	flatwoods (LLP)	74	NA	NA	23	32	NA	4.30	2	72	23	0.46	0.46	87	100	4.29	2.97	0.04	0.04	0.52	0.00	NA	NA	NA	NA	NA	NA	NA	NA	NA	NA	NA	NA	7.69	7.69	NA	NA	NA	NA
AP342S	Wright (2013)	flatwoods (LLP)	76	NA	NA	31	31	NA	4.30	2	73	23	0.88	0.88	76	100	4.10	3.76	0.03	0.03	1.65	0.89	NA	NA	NA	NA	NA	NA	NA	NA	NA	NA	NA	NA	10.15	10.15	NA	NA	NA	NA
BW204A	Wright (2013)	flatwoods (LLP/slash pine)	69	NA	NA	35	NA	NA	2.40	2	64	12	2.01	2.00	100	99	3.29	2.82	0.02	0.02	0.98	0.41	NA	NA	NA	NA	NA	NA	NA	NA	NA	NA	NA	NA	11.72	9.24	NA	NA	NA	NA
BW215A	Wright (2013)	flatwoods (LLP)	46	NA	NA	21	20	NA	4.00	6	48	24	2.35	1.56	97	100	1.99	0.34	0.05	0.00	0.71	0.00	NA	NA	NA	NA	NA	NA	NA	NA	NA	NA	NA	NA	4.63	0.87	NA	NA	NA	NA
E502B-1A	Wright (2013)	flatwoods (LLP/slash pine)	43	NA	NA	25	23	NA	4.80	6	56	22	0.56	0.56	89	100	4.08	2.74	0.13	0.13	5.63	3.51	NA	NA	NA	NA	NA	NA	NA	NA	NA	NA	NA	NA	19.79	17.87	NA	NA	NA	NA
E502B-1B	Wright (2013)	flatwoods (LLP/slash pine)	12	NA	NA	10	NA	NA	2.40	3	49	35	0.75	0.75	88	99	3.52	2.70	0.13	0.13	3.80	0.80	NA	NA	NA	NA	NA	NA	NA	NA	NA	NA	NA	NA	15.06	12.17	NA	NA	NA	NA
E502B-1C	Wright (2013)	flatwoods (LLP/slash pine)	12	NA	NA	10	NA	NA	2.40	3	49	35	0.57	0.57	83	91	3.80	2.76	0.18	0.18	4.24	0.47	NA	NA	NA	NA	NA	NA	NA	NA	NA	NA	NA	NA	29.62	25.52	NA	NA	NA	NA
E502B-2A	Wright (2013)	flatwoods (LLP/slash pine)	25	NA	NA	14	86	NA	4.00	4	12	17	3.05	2.94	82	100	2.78	2.25	NA	NA	4.01	2.25	NA	NA	NA	NA	NA	NA	NA	NA	NA	NA	NA	NA	26.91	26.22	NA	NA	NA	NA
E502B-2B	Wright (2013)	flatwoods (LLP/slash pine)	63	NA	NA	45	57	NA	4.80	1	50	14	2.79	2.79	96	34	4.33	3.26	NA	NA	4.20	1.73	NA	NA	NA	NA	NA	NA	NA	NA	NA	NA	NA	NA	20.14	17.02	NA	NA	NA	NA
E502B-2C	Wright (2013)	flatwoods (LLP/slash pine)	55	NA	NA	37	37	NA	3.20	4	52	15	4.05	4.05	91	100	4.40	3.33	NA	NA	2.05	0.23	NA	NA	NA	NA	NA	NA	NA	NA	NA	NA	NA	NA	21.53	20.61	NA	NA	NA	NA
E807B-3A	Wright (2013)	flatwoods (LLP/slash pine)	55	NA	NA	37	37	NA	3.20	4	45	17	0.34	0.34	92	99	14.44	11.62	0.17	0.17	5.25	1.96	1.53	0.09	0.10	0.00	0.29	0.00	NA	NA	NA	NA	NA	NA	27.58	16.31	NA	NA	NA	NA
E807B-3B	Wright (2013)	flatwoods (LLP/slash pine)	55	NA	NA	37	37	NA	3.20	4	45	17	1.27	1.27	86	100	4.34	1.52	NA	NA	3.36	1.68	0.68	0.34	0.41	0.00	0.17	0.00	NA	NA	0.78	0.00	NA	NA	24.50	14.72	NA	NA	NA	NA
E807B-3C	Wright (2013)	flatwoods (LLP/slash pine)	54	NA	NA	23	31	NA	6.40	4	56	18	0.18	0.18	79	100	5.89	3.34	NA	NA	5.68	3.30	1.22	0.54	0.35	0.00	0.77	0.00	NA	NA	0.82	0.00	NA	NA	22.67	16.00	NA	NA	NA	NA
PH1N	Wright (2013)	flatwoods (no overstory)	54	NA	NA	23	31	NA	6.40	4	56	18	0.90	0.90	87	100	11.47	7.39	0.44	0.43	0.26	0.26	NA	NA	NA	NA	NA	NA	NA	NA	NA	NA	NA	NA	5.39	4.96	NA	NA	NA	NA
PH1VB	Wright (2013)	flatwoods (LLP)	54	NA	NA	23	31	NA	6.40	4	56	18	0.62	0.62	75	100	14.29	10.39	0.68	0.68	1.04	0.25	0.66	0.66	0.20	0.00	NA	NA	NA	NA	NA	NA	2	0.00	8.53	8.22	NA	NA	NA	NA
SM_P17A	Wright (2013)	flatwoods (LLP)	62	NA	NA	49	52	NA	2.40	3	55	17	1.47	1.46	96	86	5.43	4.35	0.14	0.14	1.97	0.71	NA	NA	NA	NA	NA	NA	NA	NA	NA	NA	NA	NA	7.49	5.95	NA	NA	NA	NA
SM_P18A	Wright (2013)	flatwoods (LLP)	62	NA	NA	49	52	NA	4.00	3	34	14	2.34	2.34	98	95	5.55	4.78	0.19	0.19	1.74	0.32	NA	NA	NA	NA	NA	NA	NA	NA	NA	NA	NA	NA	4.93	4.62	NA	NA	NA	NA
SM_S1A-a	Wright (2013)	flatwoods (LLP)	62	NA	NA	49	52	NA	4.80	3	31	17	1.68	1.67	97	88	11.02	7.42	0.45	0.45	1.91	0.19	NA	NA	NA	NA	NA	NA	NA	NA	NA	NA	NA	NA	10.30	9.10	NA	NA	NA	NA
