# Supplementary material for: Predicting forest floor and woody fuel consumption from prescribed burns in southern and western pine ecosystems of the United States
Source: Data Brief. 2017 Oct 28;15:742–6. doi: 10.1016/j.dib.2017.10.029 (PMC5671462; doi:10.1016/j.dib.2017.10.029)
Supplement: Supplementary file 4 — Supplementary material [file mmc4.csv]

	---------- Fuel moistures (%) ----------					---------- Fine Wood ----------				------------------------------------------------- Coarse Wood -------------------------------------------------												-------------------- Litter --------------------				--------------- Duff ---------------
Unit	10FM	100FM	FM1000	LitterFM	DuffFM	Pre1_10	Cons1_10	Pre100	Cons100	PreS1000	ConsS1000	PreR1000	ConsR1000	PreS10k	ConsS10k	PreR10k	ConsR10k	PreSGT10k	ConsSGT10k	PreRGT10k	ConsRGT10k	Litter_depth	Litter_reduction	PreLitter	ConsLitter	Duff_depth	Duff_reduction	PreDuff	ConsDuff
Cherry #1	11	20	48	12	37	6.95	4.71	7.62	7.17	6.28	4.04	1.35	0.67	5.16	1.12	2.24	0.67	NA	NA	NA	NA	2.18	1.73	5.83	4.48	1.50	0.69	16.14	7.40
Dauber #1	7	8	54	9	13	4.04	4.04	5.83	5.83	14.80	9.64	4.04	3.14	0.90	0.22	4.26	1.35	NA	NA	3.36	0.45	1.24	1.02	3.36	2.69	1.80	1.40	19.28	15.02
Hog Red Hill #1	16	20	37	11	44	6.73	4.93	2.24	1.12	8.29	0.67	0.22	0.22	2.47	0.00	0.22	0.00	NA	NA	NA	NA	1.60	0.86	4.26	2.24	0.94	0.05	10.09	0.45
Pipeline	12	28	49	12	31	13.23	12.33	8.29	6.28	5.38	2.24	0.90	0.90	1.57	0.22	0.45	0.22	NA	NA	NA	NA	2.51	2.13	6.73	5.60	2.64	1.91	28.25	20.18
Smith	20	42	49	21	92	5.38	4.71	4.04	2.24	6.05	0.45	4.04	1.12	0.90	0.00	12.33	1.12	1.35	0.00	8.97	0.45	2.08	1.12	5.60	2.91	3.30	1.07	35.19	11.43
A-1 Genesis	18	28	70	13	54	3.59	2.47	5.60	4.04	12.33	0.90	3.81	2.24	8.97	0.22	2.47	0.67	NA	NA	NA	NA	0.05	0.03	0.22	0.00	2.59	0.84	27.57	8.97
E-2 Genesis	26	27	38	13	56	8.29	8.07	11.43	10.98	16.14	9.64	0.90	0.67	8.74	2.24	3.36	0.90	1.35	0.22	2.24	0.22	NA	NA	NA	NA	3.30	1.78	35.19	19.05
H-2 Genesis	17	12	32	NA	95	7.40	7.40	13.45	13.45	28.47	26.45	2.69	2.69	17.04	8.52	7.62	3.81	17.04	5.60	4.04	1.12	NA	NA	NA	NA	3.20	2.21	34.30	23.76
H-3 Genesis	21	22	39	NA	98	8.97	6.50	14.12	9.64	32.28	17.93	2.91	2.02	20.85	5.38	7.40	1.79	15.92	2.47	NA	NA	0.25	0.00	NA	NA	3.89	0.46	41.47	4.71
Chimney #1	8	9	54	10	14	2.24	2.24	2.47	2.24	1.12	0.22	2.47	0.45	0.67	0.00	1.35	0.22	NA	NA	3.59	0.00	1.47	0.76	3.81	2.02	1.91	0.79	20.18	8.52
Chimney #1G6	23	38	58	NA	NA	2.47	1.79	5.60	2.91	4.26	1.57	0.45	0.00	3.81	0.45	NA	NA	2.24	0.22	NA	NA	NA	NA	NA	NA	NA	NA	NA	NA
Chimney #2A8	18	25	65	NA	NA	1.35	0.90	2.69	1.35	2.02	0.90	0.22	0.22	5.38	1.12	NA	NA	NA	NA	NA	NA	NA	NA	NA	NA	NA	NA	NA	NA
Chimney #3	12	27	46	10	61	4.26	3.36	1.79	0.67	2.47	0.45	1.12	0.22	2.02	0.22	1.35	0.22	NA	NA	NA	NA	2.59	1.93	6.95	5.16	2.87	1.63	30.49	17.26
Chimney #4	22	26	39	10	80	8.52	7.62	2.02	1.35	2.24	1.79	0.22	0.22	3.14	1.12	0.45	0.45	NA	NA	0.90	0.45	2.49	1.22	6.50	3.36	2.18	0.48	23.99	5.16
Limestone #1	19	17	29	13	86	1.79	1.12	2.24	0.67	2.91	0.22	2.47	0.45	8.29	0.22	6.73	0.45	7.62	0.00	10.98	0.45	2.39	1.40	6.28	3.81	2.41	0.81	25.78	8.52
Limestone #2	7	11	49	7	13	4.04	4.04	3.36	2.69	3.59	3.14	2.69	2.69	7.85	3.36	9.42	6.73	9.86	2.24	2.91	1.35	2.46	2.01	6.50	5.38	3.07	1.83	32.73	19.50
Limestone #3	17	21	50	11	60	1.79	1.57	3.36	2.47	4.93	3.36	1.12	0.67	7.40	2.02	5.38	1.35	21.74	3.14	1.35	0.22	1.70	0.89	4.26	2.24	1.45	0.05	15.69	0.67
Limestone #3B8	17	30	60	NA	NA	NA	NA	2.69	1.12	4.93	0.45	1.12	0.22	5.83	0.22	6.28	0.22	2.69	0.22	2.47	0.00	NA	NA	NA	NA	NA	NA	NA	NA
Malay Gap #1	15	38	46	26	154	2.91	1.79	3.81	3.14	2.47	0.45	6.95	6.95	4.93	0.45	11.88	6.95	NA	NA	3.14	1.12	3.94	2.46	10.31	6.50	1.35	0.36	14.35	3.59
Malay Gap #2	9	19	62	19	35	1.57	1.57	3.14	2.69	2.69	1.35	7.85	6.05	4.93	0.90	10.98	4.26	3.81	0.45	3.14	0.67	4.04	3.30	10.76	8.74	1.91	0.61	20.40	6.50
Malay Gap #3	20	26	57	20	55	2.02	1.35	2.69	1.57	5.83	3.59	4.48	3.59	3.36	0.67	4.93	1.79	NA	NA	2.24	0.45	3.25	2.59	8.52	6.95	1.60	0.61	17.04	6.50
3 Troughs #1	20	23	42	18	63	1.35	0.90	1.12	0.45	0.67	0.45	0.45	0.22	1.12	0.45	3.36	1.35	1.12	0.22	NA	NA	2.54	1.42	6.73	3.81	2.90	0.79	30.71	8.52
3 Troughs #2	85	33	95	11	75	3.81	3.59	5.38	3.81	8.52	0.22	2.24	0.67	8.29	0.00	3.36	0.45	NA	NA	NA	NA	3.33	2.31	8.74	6.05	3.45	1.32	36.99	14.12
3 Troughs #3	35	44	90	20	88	1.79	1.57	2.47	1.35	3.59	1.12	2.02	0.67	3.81	0.45	1.35	0.22	NA	NA	NA	NA	4.14	2.67	10.98	7.17	3.43	1.35	36.54	14.35
3 Troughs #4	26	35	92	19	112	1.79	1.57	3.59	1.35	6.73	1.79	2.69	0.67	3.36	0.45	3.36	0.22	6.95	0.45	10.98	0.45	3.20	1.88	8.29	4.93	2.41	0.36	25.56	3.81
Austin #1	16	38	111	18	130	1.79	1.57	3.81	2.02	4.71	0.45	5.16	0.45	4.93	0.22	2.69	0.00	NA	NA	NA	NA	1.63	0.23	4.26	0.67	2.54	0.20	26.90	2.24
Dale #2	14	22	67	16	87	0.45	0.45	3.14	2.24	4.26	0.22	1.12	0.00	1.12	0.00	2.24	0.00	13.90	0.22	4.26	0.00	0.36	0.10	NA	NA	1.80	0.13	19.28	1.35
Prine #1	11	29	86	8	57	0.67	0.45	2.47	2.02	2.02	0.45	3.14	0.67	NA	NA	0.45	0.00	NA	NA	NA	NA	1.85	0.51	4.93	1.35	1.30	0.05	13.90	0.67
Pringle Falls #1	11	42	61	8	29	2.47	2.47	2.24	1.79	5.16	1.57	2.24	0.90	1.35	0.22	2.91	0.67	NA	NA	9.19	0.90	1.37	0.86	3.59	2.24	1.60	0.69	17.04	7.40
Pringle Falls #2	16	21	77	30	79	7.17	6.50	3.14	2.69	6.28	0.45	3.14	2.91	9.42	0.22	7.40	4.04	NA	NA	4.04	1.12	1.85	0.94	4.93	2.47	2.18	0.08	23.31	0.90
S. Paunina #1	16	22	62	25	34	1.12	0.90	2.47	1.79	2.02	0.22	0.90	0.22	0.45	0.00	3.81	0.22	NA	NA	NA	NA	3.48	2.06	0.90	0.45	0.23	0.00	2.24	0.22
S. Paunina #2	18	29	69	22	59	2.47	2.02	2.47	1.35	1.12	0.22	NA	NA	1.79	0.00	1.79	0.00	1.12	0.00	NA	NA	2.18	1.19	5.83	3.14	0.74	0.10	7.85	0.90
Stehekin #1	11	11	19	NA	17	7.17	6.95	7.40	6.05	11.88	4.71	3.36	1.35	1.79	0.45	2.47	0.22	NA	NA	0.67	0.00	NA	NA	NA	NA	4.50	3.81	47.97	40.80
East End #1	15.1	18.1	39.9	9.7	19.2	0.83	0.74	1.57	1.46	2.91	2.94	2.02	2.02	3.07	1.61	2.33	2.33	NA	NA	0.94	0.67	1.78	1.63	4.71	4.28	1.45	0.84	15.47	8.92
East End #2	16.5	19.5	32.9	10.9	27.1	2.02	1.93	3.81	3.43	3.21	3.14	4.57	4.57	6.10	2.69	4.53	4.48	2.71	0.90	4.15	3.36	2.90	2.46	7.62	6.55	2.64	1.45	28.25	15.65
Old Growth #1	32	27.1	56	19.2	70.6	3.83	3.14	6.03	3.77	23.25	13.36	7.71	7.71	57.43	13.47	17.37	15.58	11.32	1.73	8.81	3.36	1.22	0.79	3.14	2.06	3.45	1.60	37.88	17.55
Old Growth #2	26.5	24	67	19.5	63	7.58	6.93	5.81	4.46	30.69	11.46	4.55	4.51	25.22	3.99	28.29	15.53	20.33	1.52	17.26	6.50	0.97	0.48	2.47	1.28	2.24	0.97	25.33	10.56
Wapiti #1	16.7	29.3	69.9	18.3	32.8	3.54	1.70	4.73	2.33	4.21	1.43	1.03	1.03	4.06	0.52	5.58	4.86	3.23	0.25	12.67	7.38	1.40	0.56	3.59	1.41	3.25	1.14	33.85	11.93
Wapiti #2	14.6	22.8	73.5	16.8	51.5	1.68	1.12	4.19	2.11	4.98	2.00	2.31	1.01	2.69	0.45	11.03	2.13	1.19	0.11	26.05	2.15	1.57	0.66	4.04	1.73	3.61	1.45	46.63	18.40
Maggie Springs #1	23.5	33	66	56.7	74.9	0.90	0.83	2.06	1.79	2.85	2.85	3.36	3.36	2.49	1.82	8.14	7.55	1.48	0.72	7.51	4.73	1.73	1.19	4.71	3.41	2.31	1.47	24.66	15.67
Maggie Springs #2	39.7	29	80	124.7	84.5	1.91	1.30	3.38	1.41	7.60	7.22	6.43	4.77	3.16	1.68	13.50	4.75	NA	NA	0.85	0.20	1.60	0.30	4.26	0.78	1.70	0.28	21.30	4.04
Cottonwood 1A	22.6	21.6	53	38.9	22	2.65	1.61	5.63	2.44	4.33	3.77	2.02	2.02	4.80	1.75	3.45	2.53	1.14	0.31	1.64	0.72	2.08	0.84	6.05	2.67	1.47	0.76	16.36	8.97
Cottonwood 1B	16.8	17.2	42	52.5	64.2	1.61	1.46	5.16	4.19	2.06	2.06	4.24	4.24	1.01	0.58	2.94	2.73	2.47	0.99	5.67	2.85	2.44	1.04	6.73	2.85	1.52	0.94	18.83	11.84
Crater Lake M	17	17	72	13.1	38.6	2.67	2.60	2.44	2.38	3.14	2.35	1.35	1.35	7.58	2.13	13.25	10.33	7.67	1.30	9.59	4.73	0.20	0.20	0.90	0.78	6.27	5.56	88.32	78.86
Crater Lake R	15.5	16.8	57	13.7	28	4.01	3.97	3.14	3.12	3.34	3.32	0.81	0.81	3.61	1.97	6.70	5.76	4.98	1.66	1.26	0.74	0.38	0.33	1.12	0.96	6.86	5.97	104.24	91.37
Blue Canyon-back	15.5	12.3	49	9	16.3	3.18	3.07	4.89	4.69	16.25	16.19	7.46	7.46	5.38	4.42	3.07	2.35	NA	NA	NA	NA	0.79	0.64	2.24	1.97	2.84	1.73	32.73	20.18
Blue Canyon-strip	14.9	12.3	44	9.4	14.5	2.33	2.22	4.53	4.46	11.39	7.85	7.76	7.69	5.87	2.40	1.05	0.72	NA	NA	NA	NA	0.61	0.51	1.57	1.35	2.79	1.47	34.30	19.05
Baker City 2C	NA	17.9	80.1	NA	NA	5.81	5.02	5.11	3.47	4.98	0.49	2.04	0.67	9.57	0.45	7.29	1.12	6.12	0.22	5.13	0.45	NA	NA	NA	NA	NA	NA	NA	NA
Baker City 3H	20.8	29.2	78.4	21	96.4	4.19	1.46	6.93	2.58	14.77	0.38	3.52	2.69	11.88	0.22	6.39	2.02	5.25	0.00	6.28	1.12	NA	NA	NA	NA	NA	NA	NA	NA
Silly Sully	11.7	22.6	66.8	6.1	NA	5.09	4.69	7.80	5.96	9.62	4.82	2.31	0.00	3.00	0.72	0.67	0.00	NA	NA	NA	NA	NA	NA	NA	NA	NA	NA	NA	NA
Mullholland Gulch #1	28.6	28.2	58	14.2	28.2	0.92	0.92	3.63	0.00	5.31	3.54	3.36	3.36	NA	NA	0.52	0.36	NA	NA	1.21	0.45	2.54	1.55	6.73	4.12	2.29	0.94	23.99	10.07
Mullholland Gulch #2	19.6	22.1	32.5	12.8	22.4	1.03	1.03	5.09	0.00	4.19	4.04	4.06	4.06	0.54	0.22	1.21	1.05	NA	NA	NA	NA	2.29	1.60	6.05	4.26	1.02	0.51	11.88	4.71
Hungry Bob 10a (thin/burn)	17.6	21.3	31	11.2	27.6	1.97	1.82	2.71	2.51	7.13	4.64	3.25	3.25	0.54	0.18	3.23	3.03	1.12	0.20	1.59	0.87	1.57	0.81	4.26	2.17	1.52	0.25	18.61	3.05
Hungry Bob 10b (burn)	12.8	21.2	41	14.6	39.3	0.49	0.40	1.70	1.55	0.36	0.36	1.93	1.93	1.91	1.14	3.07	2.91	NA	NA	2.20	1.61	1.65	0.89	4.48	2.42	1.42	0.20	14.80	2.06
Hungry Bob 11/12 (thin/burn)	16.4	21.3	38.5	13.8	31.6	0.54	0.49	1.75	1.64	2.56	1.84	1.59	1.59	1.97	0.76	2.33	1.66	NA	NA	NA	NA	1.30	0.74	3.81	2.20	1.22	0.13	13.67	1.39
Hungry Bob 21 (burn)	15	17.5	55.9	11.5	28.8	0.67	0.45	2.31	1.84	1.12	0.63	3.12	3.12	0.38	0.13	0.83	0.61	NA	NA	1.28	0.52	1.52	0.69	3.81	1.84	1.78	0.36	21.30	4.53
Hungry Bob 24 (burn)	12.2	17.1	48.6	13.6	19.9	0.65	0.49	1.73	1.03	2.22	0.99	1.08	1.03	0.49	0.11	NA	NA	NA	NA	NA	NA	1.27	0.56	2.91	1.50	0.76	0.08	8.97	0.94
Hungry Bob 6b (thin/burn)	12.9	27.9	36.5	12.3	30	0.16	0.16	3.23	3.05	2.26	1.21	3.92	3.92	0.34	0.09	2.26	2.13	NA	NA	3.83	2.38	1.78	1.07	5.16	2.89	2.03	0.46	23.31	5.36
Hungry Bob 8a (thin/burn)	17.8	30.2	45.1	17.4	28.5	0.13	0.09	1.08	0.74	1.23	0.63	0.56	0.54	3.16	0.67	1.14	0.67	NA	NA	NA	NA	1.47	0.56	4.04	1.48	0.99	0.05	10.98	0.76
Hungry Bob 8b (burn)	13.7	30.5	63	12.3	37.6	1.01	0.69	1.59	1.39	2.04	1.91	3.97	3.97	4.08	1.95	3.30	2.98	NA	NA	1.08	0.61	1.75	0.84	4.71	2.38	1.96	0.46	24.88	7.13
