# Supplementary material for: Predicting forest floor and woody fuel consumption from prescribed burns in southern and western pine ecosystems of the United States
Source: Data Brief. 2017 Oct 28;15:742–6. doi: 10.1016/j.dib.2017.10.029 (PMC5671462; doi:10.1016/j.dib.2017.10.029)
Supplement: Supplementary file 5 — Supplementary material [file mmc5.csv]

TestID	Region	UnitName	Source	VegetationType	PreHerb	ConsHerb	PreShrub	ConsShrub	Pre1	Cons1	Pre10	Cons10	Pre1_10	Cons1_10	Pre100	Cons100	PreSLWD	ConsSLWD	PreRLWD	ConsRLWD	PreTLWD	ConsTLWD	PreLitter	ConsLitter	PreDuff	ConsDuff
S1	Southern	S&W1	Scholl & Waldrop 2001	Loblolly pine plantation 4 yr rough	0.06	0.01	0.00	0.00	0.09	0.03	0.30	0.00			0.19	0.11					0.00	0.00	1.75	1.09
S2	Southern	S&W2	Scholl & Waldrop 2001	Loblolly pine plantation 4 yr rough	0.01	0.00	0.04	0.04	0.09	0.05	0.26	0.00			0.07	0.02					0.00	0.00	1.87	1.50
S3	Southern	S&W3	Scholl & Waldrop 2001	Loblolly sawtimber 4 yr rough	0.04	0.00	0.01	0.01	0.07	0.01	0.49	0.00			0.67	0.15					0.56	0.00	2.01	0.95
S4	Southern	S&W4	Scholl & Waldrop 2001	Loblolly sawtimber 4 yr rough	0.02	0.00	0.01	0.01	0.04	0.02	0.44	0.00			0.68	0.00					0.79	0.00	2.17	1.06
S5	Southern	S&W5	Scholl & Waldrop 2001	Loblolly sawtimber 4 yr rough	0.11	0.00	0.14	0.11	0.06	0.01	0.45	0.00			0.57	0.00					0.00	0.00	1.65	1.02
S6	Southern	S&W6	Scholl & Waldrop 2001	Longleaf sawtimber post thin 4 yr rough	0.65	0.21	0.04	0.03	0.04	0.00	0.36	0.00			1.06	0.21					0.66	0.00	1.00	0.62
S7	Southern	S&W7	Scholl & Waldrop 2001	Mature longleaf pine forest	0.26	0.06	0.04	0.03	0.28	0.11	0.92	0.00			1.57	0.57					0.99	0.09	1.83	1.10
S8	Southern	S&W8	Scholl & Waldrop 2001	Mixed hardwood	0.09	0.00	0.05	0.00	0.11	0.00	0.41	0.17			0.42	0.00					0.00	0.00	1.14	0.71
S9	Southern	CoolBurn1	Sullivan_etal_2003	Mature longleaf pine forest					1.70	1.70	2.40	0.00											4.30	4.30	8.50	2.60
S10	Southern	CoolBurn2	Sullivan_etal_2003	Mature longleaf pine forest					1.90	1.90	2.90	0.60											5.00	5.00	9.00	2.50
S11	Southern	CoolBurn3	Sullivan_etal_2003	Mature longleaf pine forest						0.00	2.90	0.00											2.90	2.90	11.20	2.50
S12	Southern	CoolBurn4	Sullivan_etal_2003	Mature longleaf pine forest					1.60	1.60	2.80	0.00											4.90	4.60	10.10	0.10
S13	Southern	MedBurn1	Sullivan_etal_2003	Mature longleaf pine forest						0.00	2.90	0.70											4.20	4.20	8.20	2.70
S14	Southern	MedBurn2	Sullivan_etal_2003	Mature longleaf pine forest						0.00	2.20	0.10											4.50	4.50	8.10	3.80
S15	Southern	MedBurn3	Sullivan_etal_2003	Mature longleaf pine forest						0.00	2.90	0.10											4.00	4.00	10.50	4.20
S16	Southern	MedBurn4	Sullivan_etal_2003	Mature longleaf pine forest					1.30	1.30	3.50	1.20											4.50	4.50	11.90	6.50
S17	Southern	HotBurn1	Sullivan_etal_2003	Mature longleaf pine forest					2.00	2.00	3.00	3.00											3.70	3.70	10.00	10.00
S18	Southern	HotBurn2	Sullivan_etal_2003	Mature longleaf pine forest					1.60	1.60	3.00	3.00											5.10	5.10	7.60	7.60
S19	Southern	HotBurn3	Sullivan_etal_2003	Mature longleaf pine forest						0.00	3.00	3.00											4.50	4.50	12.60	12.60
S20	Southern	HotBurn4	Sullivan_etal_2003	Mature longleaf pine forest					1.70	1.70	3.30	3.30											5.20	5.20	9.60	9.60
S21	Southern	Clinton1	Clinton_etal_1998	Mixed pine hardwood																			17.93	6.73	49.32	12.33
S22	Southern	Clinton2	Clinton_etal_1998	Mixed pine hardwood																			23.54	15.92	32.50	9.42
S23	Southern	Clinton3	Clinton_etal_1998	Mixed pine hardwood																			22.42	10.09	33.63	0.45
S24	Southern	KolaksE	Kolaks_2004	Mixed pine hardwood					1.12	0.67	0.67	0.45			2.24	0.67					15.24	8.74	6.73	6.50
S25	Southern	KolaksR	Kolaks_2004	Mixed pine hardwood					0.90	0.45	0.90	0.22			2.24	0.22					17.71	7.85	7.17	6.73
S26	Southern	KolaksP	Kolaks_2004	Mixed pine hardwood					0.90	0.67	0.67	0.22			3.59	0.67					19.28	7.85	6.50	5.60
S27	Southern	LLPG1	Reid et al. 2012	Longleaf pine	0.90	0.70																	4.70	2.40
S28	Southern	LLPG2	Reid et al. 2012	Longleaf pine	0.90	0.90																	6.60	3.80
S29	Southern	LLPG3	Reid et al. 2012	Longleaf pine	0.90	0.90																	6.60	3.60
S30	Southern	LLPG4	Reid et al. 2012	Longleaf pine	0.70	0.70																	9.00	5.40
S31	Southern	LLPD1	Reid et al. 2012	Longleaf pine	0.60	0.60																	6.80	4.80
S32	Southern	LLP2	Reid et al. 2012	Longleaf pine	0.70	0.70																	6.30	3.90
S33	Southern	LPSPG1	Reid et al. 2012	Loblolly and shortleaf pine	0.40	0.30																	5.40	2.80
S34	Southern	LPSPG2	Reid et al. 2012	Loblolly and shortleaf pine	0.50	0.50																	7.10	3.80
S35	Southern	LPSPG3	Reid et al. 2012	Loblolly and shortleaf pine	0.50	0.50																	9.00	4.50
S36	Southern	LPSPG4	Reid et al. 2012	Loblolly and shortleaf pine	0.60	0.50																	8.50	3.90
S37	Southern	LPSPD1	Reid et al. 2012	Loblolly and shortleaf pine	0.20	0.20																	4.80	2.20
S38	Southern	LPSPD2	Reid et al. 2012	Loblolly and shortleaf pine	0.30	0.30																	5.80	3.50
S39	Southern	LPSPD3	Reid et al. 2012	Loblolly and shortleaf pine	0.20	0.20																	10.70	4.30
S40	Southern	LPSPD4	Reid et al. 2012	Loblolly and shortleaf pine	0.30	0.20																	8.60	4.30
W1	Western	H&S_Moist	Hille&Stephens2005	Sierra mixed conifer					2.0	1.3	6.3	4.3	8.3	9.6	5.8	0.0	6.0	1.4	15.8	12.7			17.8	0.0	101.0	62.6
W2	Western	H&S_Dry	Hille&Stephens2005	Sierra mixed conifer					2.0	1.7	6.3	5.9	8.3	10.0	5.8	4.1	6.0	0.0	15.8	15.8			17.8	12.6	101.0	96.9
W3	Western	Lubrecht	Brown et al. 1985	Douglas-fir - western larch							16.0	13.7	16.0	13.7
W4	Western	Miller-Newman	Brown et al. 1985	Douglas-fir - western larch							2.3	1.4	2.3	1.4
W5	Western	Limestone Flats	Sackett et al. 1980	Ponderosa pine					1.1	0.4	4.7	2.2	5.8	6.2	4.9	2.2	11.7	5.5	20.5	8.5
W6	Western	Chimney Springs	Sackett et al. 1980	Ponderosa pine					1.8	1.2	2.9	0.7	4.7	5.9	1.8	1.0	4.7	0.7	9.5	9.5
W7	Western	GreenMtn 2	Little et al. 1982	Douglas-fir - western hemlock slash											9.2	8.2							10.8	3.4	52.9	2.0
W8	Western	GreenMtn 3	Little et al. 1982	Douglas-fir - western hemlock slash											7.7	5.4							10.6	2.4	72.7	1.2
W9	Western	Sequoia_Early	Knapp et al. 2005	Sierra mixed conifer					1.1	0.8	2.7	2.0	3.8	4.6	4.7	3.1					70.6	39.6	42.8	35.1	59.5	41.1
W10	Western	Knapp_Sequoia_Late	Knapp et al. 2005	Sierra mixed conifer					1.0	0.9	2.4	2.2	3.4	4.3	4.4	4.1					66.2	51.2	38.0	36.0	69.5	64.6
W11	Western	MissionCreek_BurnOnly	Agee&Lolley 2006	Ponderosa pine - Douglas-fir					1.4	0.7	2.0	1.0	3.4	4.1	4.9	2.5	8.7	5.7	9.7	5.9
W12	Western	MissionCreek_ThinBurn	Agee&Lolley 2006	Ponderosa pine - Douglas-fir					1.8	1.0	2.3	0.7	4.1	5.1	5.7	1.3	14.6	1.1	6.7	4.7
W13	Western	Reinhardt 1	Reinhardt et al. 1991	Grand fir - white pine - western hemlock																	107.4	33.2				31.8
W14	Western	Reinhardt 2	Reinhardt et al. 1991	Grand fir - white pine - western hemlock																	124.6	46.9				28.7
W15	Western	Gaudy Hebo A	Ottmar 1987	Douglas-fir - western hemlock slash																	23.3	19.1			94.7	33.9
W16	Western	Upper Ten 110-2	Ottmar 1987	Red alder slash																	18.8	7.8			30.3	20.4
W17	Western	Elder Alder A	Ottmar 1987	Red alder slash																	13.0	4.0			38.2	19.7
W18	Western	Elder Alder B	Ottmar 1987	Red alder slash																	8.3	3.1			55.8	25.5
W19	Western	West Ridge 14	Ottmar 1987	Ponderosa pine - Douglas-fir slash																	21.5	5.2			0.0	0.0
W20	Western	West Ridge 15	Ottmar 1987	Ponderosa pine - Douglas-fir slash																	42.4	4.5			16.9	7.0
W21	Western	Rackheap	Ottmar 1987	Douglas-fir - western hemlock slash																	61.2	16.6			93.3	25.5
W22	Western	Beaver 304-1	Ottmar 1987	Douglas-fir - western hemlock slash																	92.6	15.0			33.9	8.4
W23	Western	Flynn Table 3	Ottmar 1987	Douglas-fir - western hemlock slash																	113.4	29.6			35.3	7.7
W24	Western	Benner Pitch	Ottmar 1987	Douglas-fir - western hemlock slash																	43.5	11.0			26.2	11.3
W25	Western	Flynn Table 1	Ottmar 1987	Douglas-fir - western hemlock slash																	59.4	9.4			22.6	7.7
W26	Western	Blackeye 20	Ottmar et al. 1985	Douglas-fir - western hemlock slash																	11.2	3.1			78.4	18.3
W27	Western	Blackeye 2	Ottmar et al. 1985	Douglas-fir - western hemlock slash																	24.9	17.3			80.9	26.2
W28	Western	Blackeye 3	Ottmar et al. 1985	Douglas-fir - western hemlock slash																	20.0	11.0			76.6	21.2
W29	Western	Blackeye 30	Ottmar et al. 1985	Douglas-fir - western hemlock slash																	48.6	24.9			68.9	24.0
W30	Western	Blackeye 1	Ottmar et al. 1985	Douglas-fir - western hemlock slash																	51.1	23.8			98.8	28.9
W31	Western	N Slope 7-4	Ottmar et al. 1985	Douglas-fir - western hemlock slash																	10.5	6.7			38.2	16.3
W32	Western	N Slope 7-6	Ottmar et al. 1985	Douglas-fir - western hemlock slash																	16.4	9.2			21.9	10.6
W33	Western	N Slope 7-8	Ottmar et al. 1985	Douglas-fir - western hemlock slash																	27.6	14.3			26.9	13.5
W34	Western	N Slope 8-4	Ottmar et al. 1985	Douglas-fir - western hemlock slash																	8.7	7.8			31.0	10.6
W35	Western	N Slope 8-6	Ottmar et al. 1985	Douglas-fir - western hemlock slash																	35.2	28.9			40.9	19.7
W36	Western	N Slope 8-8	Ottmar et al. 1985	Douglas-fir - western hemlock slash																	29.6	18.4			26.2	14.9
W37	Western	N Slope 6-4	Ottmar et al. 1985	Douglas-fir - western hemlock slash																	13.7	10.3			38.2	18.3
W38	Western	N Slope 6-6	Ottmar et al. 1985	Douglas-fir - western hemlock slash																	24.2	13.9			37.5	16.9
W39	Western	N Slope 6-8	Ottmar et al. 1985	Douglas-fir - western hemlock slash																	50.7	28.5			38.2	26.9
W40	Western	Lower Grizzly 1-4	Ottmar et al. 1985	Douglas-fir - western hemlock slash																	9.6	1.6			47.3	7.0
W41	Western	Lower Grizzly 1-6	Ottmar et al. 1985	Douglas-fir - western hemlock slash																	31.2	12.6			57.9	9.9
W42	Western	Lower Grizzly 1-8	Ottmar et al. 1985	Douglas-fir - western hemlock slash																	44.6	5.8			76.2	7.7
W43	Western	Lower Grizzly 2-4	Ottmar et al. 1985	Douglas-fir - western hemlock slash																	34.5	16.6			50.2	27.6
W44	Western	Cataract 1-4	Ottmar et al. 1985	Douglas-fir - western hemlock slash																	8.7	4.3			55.8	27.6
W45	Western	Cataract 1-6	Ottmar et al. 1985	Douglas-fir - western hemlock slash																	19.7	5.8			52.9	21.9
W46	Western	Cataract 1-8	Ottmar et al. 1985	Douglas-fir - western hemlock slash																	34.3	14.6			57.2	29.6
W47	Western	Cataract 2-4	Ottmar et al. 1985	Douglas-fir - western hemlock slash																	54.2	21.3			75.5	25.5
W48	Western	Marla 1-4	Ottmar et al. 1985	Douglas-fir - western hemlock slash																	18.4	10.1			57.9	33.2
W49	Western	Marla 1-6	Ottmar et al. 1985	Douglas-fir - western hemlock slash																	12.1	4.5			45.2	32.5
W50	Western	Marla 1-8	Ottmar et al. 1985	Douglas-fir - western hemlock slash																	44.2	21.1			75.5	40.2
W51	Western	Marla 2-4	Ottmar et al. 1985	Douglas-fir - western hemlock slash																	38.8	10.3			64.9	16.3
W52	Western	Toncella Dumbbell 1-4	Ottmar et al. 1985	Douglas-fir - western hemlock slash																	30.3	9.2			44.5	11.3
W53	Western	Toncella Dumbbell 1-6	Ottmar et al. 1985	Douglas-fir - western hemlock slash																	25.1	11.2			43.0	13.5
W54	Western	Toncella Dumbbell 1-8	Ottmar et al. 1985	Douglas-fir - western hemlock slash																	52.0	16.6			55.8	16.3
W55	Western	Toncella Dumbbell 2-4	Ottmar et al. 1985	Douglas-fir - western hemlock slash																	24.2	2.5			43.8	12.0
W56	Western	White Chuck 1	Ottmar et al. 1985	Douglas-fir - western hemlock slash																	34.3	7.6			82.7	7.0
W57	Western	White Chuck 2	Ottmar et al. 1985	Douglas-fir - western hemlock slash																	34.5	9.2			64.2	20.4
W58	Western	White Chuck 3	Ottmar et al. 1985	Douglas-fir - western hemlock slash																	48.6	4.5			59.4	0.5
W59	Western	Breakeven Solo	Ottmar et al. 1985	Douglas-fir - western hemlock slash																	60.1	22.6			90.4	15.6
W60	Western	Breakeven Solo 1	Ottmar et al. 1985	Douglas-fir - western hemlock slash																	50.7	8.5			117.8	12.7
W61	Western	Breakeven Solo 2	Ottmar et al. 1985	Douglas-fir - western hemlock slash																	63.7	11.0			118.5	24.0
W62	Western	Breakeven Solo 3	Ottmar et al. 1985	Douglas-fir - western hemlock slash																	42.8	23.1			98.8	28.9
W63	Western	Little Deschutes	Ottmar et al. 1985	ponderosa pine - Douglas-fir slash																	32.7	8.7			70.7	21.2
W64	Western	L14Z	Ottmar et al. 1985	Douglas-fir - western hemlock slash																	34.1	3.4			28.2	4.8
W65	Western	No 896	Ottmar et al. 1985	Douglas-fir - western hemlock slash																	58.5	26.5			67.8	28.2
W66	Western	Beaver Bar	Ottmar et al. 1985	Douglas-fir - western hemlock slash																	62.1	10.3			98.8	27.6
W67	Western	High Divide	Ottmar et al. 1985	Douglas-fir - western hemlock slash																	22.4	6.3			61.5	11.3
W68	Western	Rink	Ottmar et al. 1985	Douglas-fir - western hemlock slash																	120.2	53.4			74.8	28.2
REFERENCES
Southern Test Data
Clinton, B.D., Vose, J.M., Swank, W.T. and Berg, E.C. 1998. Fuel consumption and fire characteristics during understory burning in a mixed white pine-hardwood stand in the southern Appalachians. SRS-RP-12. USDA Forest Service Southern Research Station, Asheville, NC. 8 p.
Kolaks, J. 2004. Fuel loading and fire behavior in the Missouri Ozarks of the central hardwood region. MS Thesis, University of Missouri, Columbia, MO.
Reid, A.M., Robertson, K.M., and Hmielowski, T.L. 2012. Predicting litter and live herb fuel consumption during prescribed fires in native and old-field upland pine communities of the southeastern United States. Can. J. For. Res. 42(8):1611�1622.
Scholl, E.R. and Waldrop, T.A. 1999. Photos for estimating fuel loadings before and after prescribed burning in the upper Coastal Plain of the Southeast. GTR-SRS-26. USDA Forest Service, Southern Research Station, Asheville, NC. 25 p.
Sullivan, B.T., Fettig, C.J., Otrosina, W.J., Dalusky, M.J. and Berisford, C.W. 2003. Association between severity of prescribed burns and subsequent activity of conifer-infesting beetles in stands of longleaf pine. Forest Ecology and Management 185:327-340.
Western Test Data
Agee, J.K. and Lolley, M.R. 2006. Thinning and prescribed fire effects on fuels and potential fire behavior in an eastern Cascades forest, Washington, USA. Fire Ecology 2: 2-19.
Brown, J.K., Marsden, M.A., Ryan, K.C. and Reinhardt, E.D. 1985. Predicting duff and woody fuel consumed by prescribed fire in the northern Rocky Mountains. INT-RP-337. USDA Forest Service Intermountain Forest and Range Experiment Station, Ogden, UT. 23 p.
Hille, M.G. and Stephens, S.L. 2005. Mixed conifer forest duff consumption during prescribed fires: tree crown impacts. Forest Science 51: 417-424.
Knapp, E.E., Keeley, J.E., Ballenger, E.A. and Brennan, T.J. 2005. Fuel reduction and coarse woody debris dynamics with early season and late season prescribed fire in a Sierra Nevada mixed conifer forest. Forest Ecology and Management 208:383-397.
Little, S.N, Ward, F.R. and Sandberg, D.V. 1982. Duff reduction caused by prescribed fire on areas logged to different management intensities. PNW-RN-397. US Forest Service Pacific Northwest Forest and Range Experiment Station. Portland, OR. 8 p.
Ottmar, R.D., Little, S.N. and Ohmann, J. 1985. Predicting duff reduction to reduce smoke from clearcut slash burns in western Washington and western Oregon. Proceedings of the Eighth Conference on Fire and Forest Meteorology, Detroit, Michigan. Society of American Foresters.
Ottmar, R.D. 1987. Prescribed fire and fuel consumption in uncured slash - preliminary results. Proceedings of the Ninth Conference on Fire and Forest Meteorology, San Diego, California. Society of American Foresters.
Reinhardt, E.D., Brown, J.K., Fischer, W.C. and Graham, R.T. 1991. Woody fuel and duff consumption by prescribed fire in northern Idaho mixed conifer logging slash. INT-RP-443. USDA Forest Service Intermountain Research Station, Ogden, UT. 22 p.
Sackett, S.S. 1980. Reducing natural ponderosa pine fuels using prescribed fire: two case studies. RM-RN-392. USDA Forest Service Rocky Mountain Forest and Range Experiment Station. 6 p.
